# Supplementary material for: Platelet-Rich Fibrin Decreases the Inflammatory Response of Mesenchymal Cells
Source: Int J Mol Sci. 2021 Oct 20;22(21):11333. doi: 10.3390/ijms222111333 (PMC8583104; doi:10.3390/ijms222111333)
Supplement: Supplementary file 1 [file ijms-22-11333-s001.zip]

Archive with 1 entries (1 files):
- ijms-1390848-supplementary.pdf
